# Supplementary material for: Atrial Fibrillation Related Coronary Embolism: Diagnosis in the Focus
Source: J Pers Med. 2023 Apr 30;13(5):780. doi: 10.3390/jpm13050780 (PMC10221369; doi:10.3390/jpm13050780)
Supplement: Supplementary file 1 [file jpm-13-00780-s001.zip]

Archive with 1 entries (1 files):
- jpm-2294211-supplementary.pdf
